# Supplementary material for: Beclin 1, LC3 and P62 Expression in Equine Sarcoids
Source: Animals (Basel). 2021 Dec 23;12(1):20. doi: 10.3390/ani12010020 (PMC8749869; doi:10.3390/ani12010020)
Supplement: Supplementary file 1 [file animals-12-00020-s001.zip]

Archive with 1 entries (1 files):
- animals-1479020-supplementary.pdf
